# Supplementary material for: Assessing changes in mood state in university students following short-term study abroad
Source: PLoS One. 2021 Dec 23;16(12):e0261762. doi: 10.1371/journal.pone.0261762 (PMC8699600; doi:10.1371/journal.pone.0261762)
Supplement: S1 Data — (XLSX) [file pone.0261762.s001.xlsx]

## Sheet: T1 
No	Category	age	sex	POMS2																																				NEO FFI
				1	2	3	4	5	6	7	8	9	10	11	12	13	14	15	16	17	18	19	20	21	22	23	24	25	26	27	28	29	30	31	32	33	34	35		1	2	3	4	5	6	7	8	9	10
1	control	19	F	4	0	0	4	2	0	4	0	2	0	1	0	0	0	0	4	4	0	0	0	0	4	0	3	0	0	0	0	4	0	0	1	0	0	2		0	3	4	2	3	0	3	1	4	4
2	control	20	M	3	2	2	2	2	3	3	2	3	0	3	0	2	2	2	4	2	0	0	2	2	4	3	3	1	1	0	0	2	0	0	3	3	3	2		4	1	4	0	4	2	3	1	3	3
3	control	21	F	3	3	2	2	0	0	1	4	3	1	2	2	2	2	3	2	1	3	3	1	1	1	1	2	1	2	1	2	1	1	1	0	1	0	0		4	3	4	3	3	4	3	4	4	0
4	control	19	F	1	2	1	0	2	2	2	2	1	2	1	1	1	3	3	3	2	2	2	2	1	2	3	2	3	1	1	1	1	1	2	0	2	0	1		3	0	2	2	2	4	2	1	3	3
5	control	20	F	3	2	1	2	2	2	3	1	1	1	1	1	1	2	3	3	4	4	1	0	1	1	2	2	1	0	0	0	3	0	0	1	2	0	1		4	2	3	2	4	2	4	1	4	4
6	control	19	M	3	3	0	1	2	1	2	0	2	0	1	1	1	0	2	2	2	0	0	1	0	1	2	2	0	0	1	0	3	1	0	2	1	0	3		1	4	3	3	3	2	3	1	1	3
7	control	20	M	2	1	0	2	2	1	2	0	2	1	2	0	1	2	2	2	1	1	0	1	0	1	2	2	0	0	0	0	2	0	0	1	0	0	2		3	3	1	3	3	2	2	2	3	2
8	control	20	F	3	4	2	4	2	3	3	1	2	1	2	2	0	4	1	4	3	2	0	1	0	3	3	3	0	0	1	0	4	0	0	1	0	0	1		4	2	2	1	2	3	3	2	3	2
9	control	21	F	3	3	1	1	2	2	3	1	1	2	1	1	2	2	1	2	1	1	1	0	1	1	1	2	0	1	1	1	2	1	1	1	1	1	2		3	3	3	2	2	3	4	3	2	1
10	control	19	F	2	2	3	3	2	4	1	3	1	3	2	3	4	3	4	4	1	3	2	3	4	4	4	2	1	3	3	1	2	1	1	2	2	3	2		3	1	3	4	1	1	4	1	3	1
11	control	20	M	3	4	4	4	3	4	2	4	2	4	2	4	4	4	3	4	1	4	4	4	4	3	4	2	0	4	4	4	2	2	0	2	4	3	1		3	3	0	2	3	3	3	3	3	3
12	control	19	M	4	2	0	3	3	0	0	0	2	2	3	0	2	1	0	3	0	1	0	0	3	0	0	3	0	3	0	2	0	0	0	2	1	0	2		4	1	1	3	1	1	3	2	4	3
13	control	20	F	2	2	1	3	3	0	1	0	0	0	1	0	0	0	3	3	0	0	1	2	1	3	0	2	2	1	1	0	2	0	0	1	0	0	1		3	1	3	2	3	3	3	3	3	1
14	control	21	F	4	3	0	3	3	2	3	1	2	0	2	4	0	3	1	3	2	0	0	2	0	4	3	3	0	0	2	0	2	0	0	2	2	0	3		3	3	0	4	3	3	4	0	4	2
15	control	20	F	4	1	1	3	3	2	3	0	3	1	3	1	0	0	1	3	2	1	0	0	0	0	0	4	0	0	0	0	4	0	0	3	0	0	3		2	4	4	4	3	0	4	1	4	4
16	control	20	M	3	1	0	2	2	1	3	1	2	1	2	0	2	2	2	3	2	2	1	2	0	3	3	2	1	0	0	0	3	0	1	2	2	2	1		3	3	2	2	2	2	3	1	2	3
17	control	19	F	4	2	1	3	3	3	3	1	2	1	2	3	2	3	2	4	3	3	1	3	1	3	4	3	2	2	3	0	3	1	1	2	2	2	2		3	3	3	3	3	3	4	2	2	2
18	control	19	F	4	1	2	3	4	1	3	0	4	1	3	0	0	1	0	3	3	2	0	0	0	2	2	3	0	0	0	0	3	1	0	3	0	0	2		3	4	0	2	3	1	4	0	3	4
19	control	18	F	2	2	2	2	2	2	2	2	1	2	2	2	2	2	1	3	2	2	1	2	2	2	3	2	2	2	1	2	2	2	1	2	2	2	2		4	2	3	2	3	2	3	1	2	1
20	control	19	M	4	2	0	1	3	2	2	0	3	0	3	1	0	1	0	3	2	2	0	1	0	3	1	3	1	0	0	0	3	0	0	3	2	1	3		3	4	2	3	3	1	3	3	1	2
21	control	18	F	4	1	2	2	3	1	3	1	3	1	3	1	0	1	1	2	4	2	0	0	1	1	1	3	1	1	0	0	4	1	0	3	1	0	3		3	2	3	3	3	3	2	1	2	3
22	control	18	F	4	3	3	3	3	4	4	3	2	3	3	2	1	2	3	3	2	0	0	3	3	3	4	4	3	2	2	0	4	1	0	2	4	2	2		2	3	0	2	1	1	4	0	1	1
23	control	19	F	1	2	1	2	1	2	1	2	0	1	0	2	2	3	3	2	0	3	2	3	1	2	3	1	2	2	1	0	1	2	2	0	3	1	0		3	1	3	2	2	3	1	1	4	0
24	control	19	F	3	3	1	1	2	0	2	0	2	1	2	1	1	3	2	3	2	4	1	1	3	0	1	2	1	1	0	0	2	0	0	1	3	0	2		3	1	3	1	2	3	3	0	3	2
25	control	20	M	3	3	2	4	1	0	2	1	0	3	0	1	4	2	1	4	1	1	3	1	3	4	3	1	3	3	3	1	1	0	2	0	2	2	1		4	4	3	4	2	4	3	3	1	2
26	control	19	M	3	2	1	2	2	1	3	1	1	1	1	1	2	3	1	3	3	2	0	1	1	1	3	3	1	1	1	0	1	0	0	1	2	1	2		3	1	2	3	3	3	3	1	3	2
27	control	19	M	3	2	1	2	3	3	3	2	1	1	2	2	0	0	0	0	1	4	1	1	3	0	4	4	2	0	0	0	4	0	2	3	1	0	2		4	3	4	4	2	4	4	0	3	4
28	control	22	M	2	2	0	2	1	1	1	0	0	0	0	0	0	1	2	2	0	0	0	1	0	2	2	1	0	0	0	0	2	0	0	1	2	0	0		1	2	3	2	2	2	3	2	2	1
29	control	20	F	3	4	3	4	2	3	1	4	1	3	1	2	2	4	3	3	2	3	4	4	4	1	4	1	4	3	4	3	1	4	4	2	3	1	2		4	1	3	0	0	4	1	3	1	0
30	control	19	M	2	1	0	2	4	3	2	0	4	1	3	1	0	0	1	2	4	3	0	2	1	1	2	2	0	0	1	0	3	0	0	3	1	0	3		2	1	3	2	1	3	4	2	4	2
31	control	19	F	4	1	0	2	4	0	3	0	2	0	2	0	0	0	3	1	1	0	0	2	0	1	2	4	3	0	1	0	2	0	3	3	3	0	3		3	3	2	3	1	3	4	2	4	3
32	control	20	M	3	2	3	2	1	1	4	1	1	3	1	0	2	3	1	2	4	2	1	1	4	1	4	4	1	1	0	2	2	3	1	1	2	0	1		3	3	3	3	1	3	4	3	3	1
33	control	19	M	4	3	1	1	4	1	4	1	1	1	4	1	0	1	3	2	4	1	1	1	0	1	1	4	1	1	1	0	4	0	0	3	1	0	4		1	4	0	3	3	2	4	1	0	3
34	control	19	M	4	0	0	2	1	0	0	0	2	0	0	0	2	0	0	3	2	0	0	0	0	2	2	1	0	0	1	0	2	0	0	0	0	0	0		0	4	4	3	1	3	4	1	4	3
35	control	19	F	2	2	1	1	3	2	3	0	3	1	4	0	0	0	0	4	0	0	0	1	1	2	2	2	0	1	0	1	2	1	1	2	2	0	2		3	2	3	1	2	3	3	2	3	2
36	control	19	F	2	3	3	3	1	3	3	3	0	3	0	1	1	2	3	3	1	2	2	4	4	3	3	2	3	3	2	2	2	2	0	2	1	0	1		4	2	4	3	2	3	3	1	3	3
37	control	19	F	3	1	2	4	2	3	3	3	2	1	2	0	1	1	1	3	2	2	3	2	3	3	1	2	2	2	3	1	1	2	3	2	2	2	1		2	0	4	4	2	3	4	1	2	1
38	control	19	M	3	3	0	3	3	3	2	1	3	1	2	1	0	1	2	3	1	0	0	1	0	2	2	2	2	0	1	0	3	0	0	2	3	2	2		3	1	3	2	2	1	2	2	4	2
1	STSA	20	F	0	0	0	3	1	0	0	1	0	0	0	0	0	0	1	4	0	0	1	0	0	3	3	1	1	0	0	0	0	0	0	0	0	0	0		4	4	4	3	3	4	3	0	4	4
2	STSA	20	M	3	3	2	2	2	2	3	2	1	1	2	1	1	2	3	2	2	2	0	2	0	1	2	3	0	0	1	0	3	1	1	1	1	0	1		3	3	1	3	3	3	3	1	3	2
3	STSA	22	M	4	3	1	1	3	2	3	0	4	0	3	2	0	0	0	0	3	0	1	1	0	1	1	4	0	0	0	1	4	2	0	2	1	4	4		2	3	0	3	2	2	4	1	2	2
4	STSA	19	M	3	1	0	1	3	0	2	0	2	1	2	0	0	2	2	1	2	2	0	0	0	0	1	2	0	0	0	0	3	0	0	2	0	0	2		3	2	2	3	2	4	3	2	4	2
5	STSA	19	F	2	2	0	3	2	3	3	0	1	0	0	3	2	3	4	4	2	2	1	4	3	4	3	2	2	3	2	1	1	0	1	0	2	1	1		3	1	4	3	4	3	3	2	3	3
6	STSA	19	F	3	2	1	3	1	1	3	2	3	3	2	1	3	3	3	3	2	0	0	1	0	3	1	2	1	1	1	0	2	0	1	1	1	0	1		2	1	3	2	2	3	2	0	2	2
7	STSA	20	M	3	3	0	1	2	0	2	0	2	0	3	1	0	1	2	1	2	0	0	3	0	0	1	2	1	1	0	0	1	0	0	1	2	0	3		3	2	2	3	3	2	2	3	3	3
8	STSA	18	F	4	1	1	1	4	2	3	2	3	1	3	1	1	2	0	3	3	3	0	0	0	0	2	4	0	0	0	0	4	1	1	3	1	0	3		3	3	4	4	2	1	4	1	4	4
9	STSA	19	F	4	3	1	2	2	2	4	2	2	1	2	1	0	3	1	1	3	3	0	1	0	0	1	4	1	0	0	0	4	0	0	2	1	0	2		2	4	2	4	3	2	4	1	3	4
10	STSA	18	F	4	1	1	2	2	0	3	2	2	1	2	1	0	1	0	2	2	2	2	0	1	2	1	3	1	0	0	0	2	0	0	2	0	0	3		1	4	4	3	1	3	4	1	3	1
11	STSA	19	F	4	1	1	2	2	1	4	1	2	0	1	1	0	2	0	2	1	2	0	0	0	2	3	1	0	0	0	0	3	0	0	2	1	0	1		3	3	3	3	3	1	4	3	4	3
12	STSA	20	F	3	4	1	3	2	4	4	3	2	1	2	4	3	4	4	4	4	2	3	3	3	4	4	4	2	3	4	1	3	1	2	2	2	1	2		4	3	4	2	1	4	4	1	3	1
13	STSA	19	M	4	3	2	3	4	2	4	3	4	1	3	2	0	3	1	2	2	3	2	1	0	1	3	4	3	0	0	0	3	1	2	3	3	0	3		3	3	3	4	1	4	3	3	2	1
14	STSA	19	F	4	1	1	1	3	1	3	1	3	2	2	1	1	1	2	4	0	1	4	1	1	2	1	3	0	1	0	0	1	0	0	2	0	0	1		3	2	1	2	2	4	3	1	1	3
15	STSA	21	M	1	0	0	3	0	1	1	2	1	1	0	0	3	2	3	3	2	0	2	2	1	1	2	0	0	2	0	0	1	0	0	0	3	0	0		3	1	1	2	1	3	3	2	4	1
16	STSA	19	M	3	4	0	2	2	0	3	0	3	3	3	1	0	1	1	3	2	3	1	2	1	2	2	3	1	2	1	0	3	0	1	3	2	1	3		3	2	4	2	2	3	3	1	3	4
17	STSA	18	M	3	2	1	0	2	0	2	0	3	1	1	0	0	2	0	2	1	3	0	0	1	1	3	1	0	0	0	1	2	0	0	1	3	0	1		4	0	0	1	4	4	3	3	1	3
18	STSA	20	M	1	2	0	2	1	0	3	2	0	1	0	2	4	4	4	1	0	0	1	3	0	1	4	3	1	1	1	0	1	2	2	0	1	0	0		4	1	2	3	2	0	4	2	4	3
19	STSA	19	F	3	1	1	0	2	1	4	0	2	0	2	0	0	2	1	1	2	2	0	1	0	0	2	3	1	0	0	0	3	0	0	2	1	0	2		3	3	2	3	2	2	2	1	4	3
20	STSA	21	M	4	1	0	0	3	0	4	1	3	0	3	0	0	1	1	1	3	2	0	0	0	0	0	3	0	0	0	0	3	0	0	3	0	0	4		3	3	2	4	3	1	4	3	4	4
21	STSA	21	F	2	0	0	3	3	4	4	0	4	2	3	1	0	2	0	3	0	2	0	4	2	2	0	3	0	0	0	0	4	1	0	3	2	0	3		1	1	0	4	1	1	3	0	1	4
22	STSA	20	F	2	3	1	3	2	2	2	1	2	2	2	3	3	4	2	2	2	4	2	1	0	2	3	2	0	0	0	0	2	0	0	2	2	0	2		4	1	3	3	2	4	2	2	4	3
23	STSA	19	F	4	0	0	1	4	0	3	0	2	0	2	1	0	1	2	2	1	0	0	1	1	1	1	3	0	0	0	0	3	0	0	2	1	0	2		1	4	4	4	4	1	4	2	4	3
24	STSA	20	M	1	3	0	2	1	3	1	1	1	0	2	1	1	3	2	3	1	3	1	1	1	2	3	3	1	1	1	1	3	0	1	1	2	0	1		4	2	3	3	2	3	1	1	4	2
25	STSA	19	F	3	1	1	1	2	1	3	1	3	1	2	1	1	1	1	1	3	2	0	1	1	1	1	3	1	1	1	1	4	0	0	2	0	0	2		3	2	1	3	3	2	3	2	3	3
26	STSA	18	F	3	3	1	2	2	2	3	2	2	1	2	2	0	2	2	3	1	2	0	2	2	3	3	3	1	2	2	0	3	0	1	2	2	2	2		3	3	3	4	3	3	3	1	3	3
27	STSA	18	F	3	3	3	1	2	3	2	2	1	2	1	1	0	0	2	2	0	1	1	2	2	1	3	0	0	2	0	0	1	0	0	0	0	0	0		3	3	1	2	1	2	3	1	1	1
28	STSA	18	F	3	0	0	4	2	0	3	0	2	0	2	0	0	1	3	4	0	0	0	0	0	4	0	3	0	0	0	0	3	0	0	2	0	0	2		1	2	4	4	3	4	4	0	3	0
29	STSA	20	F	1	4	3	4	1	3	1	1	0	4	0	1	4	4	4	4	0	4	3	4	3	3	4	1	1	0	1	2	0	2	4	0	3	0	1		3	0	3	3	2	4	1	1	1	0
30	STSA	20	M	2	0	2	2	0	0	4	0	0	2	0	0	4	4	3	4	1	4	3	3	3	4	4	4	3	4	4	3	4	3	3	0	4	3	0		4	1	3	2	2	1	3	3	3	1
31	STSA	19	M	2	0	0	2	2	0	3	0	2	0	2	0	1	0	0	2	3	1	0	1	0	0	0	3	2	0	0	0	3	0	0	2	4	0	1		4	2	3	3	2	3	3	1	3	1
32	STSA	18	F	4	3	1	4	4	1	3	0	3	1	3	1	0	3	4	4	2	3	1	3	0	4	4	1	3	0	0	0	1	0	1	2	2	3	1		4	3	2	3	2	3	4	1	4	1
33	STSA	18	F	2	2	1	0	2	2	2	0	1	1	2	0	0	2	0	2	1	0	0	1	1	1	1	1	0	0	0	0	2	0	0	1	1	0	1		3	1	3	2	3	3	3	3	2	3
34	STSA	18	F	1	3	1	2	1	2	0	2	1	1	0	2	2	2	2	3	0	1	1	2	2	2	1	0	2	3	2	0	1	0	2	0	3	2	0		4	1	3	2	2	4	2	2	2	3
35	STSA	20	M	0	2	3	3	0	4	1	3	1	4	1	2	3	4	2	4	1	2	4	2	3	3	3	1	4	3	3	3	1	3	4	0	3	3	0		4	1	3	3	2	4	3	1	2	2
36	STSA	19	F	4	0	1	2	4	0	3	1	3	0	3	0	0	1	3	3	3	3	0	0	0	0	2	4	0	0	0	0	4	0	0	4	0	0	2		3	3	3	2	0	3	4	2	2	1
37	STSA	19	F	0	3	1	1	2	2	2	3	1	0	0	0	0	2	2	3	2	2	2	1	2	3	3	2	3	2	1	0	1	0	2	1	1	2	1		4	1	3	1	2	4	1	1	1	4
38	STSA	18	F	3	2	1	2	2	2	3	1	2	2	2	1	1	1	1	3	2	1	2	1	1	3	2	3	1	1	1	0	4	0	1	2	1	0	2		3	2	1	1	3	4	2	2	3	1
39	STSA	19	F	3	3	1	2	4	2	2	1	2	2	3	2	3	3	3	3	0	3	0	3	0	3	4	4	0	0	2	0	4	0	1	3	2	0	2		4	2	4	4	2	3	4	2	3	3
40	STSA	19	M	3	1	0	3	2	0	4	0	3	0	3	0	0	0	0	3	2	0	0	1	0	1	0	4	0	0	0	0	3	0	0	3	1	0	2		2	2	3	3	4	1	4	1	4	3
[truncated: 65 more columns]

## Sheet: T2 
no	category	POMS2																																				SWLS						GQ-6
		1	2	3	4	5	6	7	8	9	10	11	12	13	14	15	16	17	18	19	20	21	22	23	24	25	26	27	28	29	30	31	32	33	34	35		1	2	3	4	5		1	2	3	4	5	6
1	STSA	2	2	0	1	2	0	2	1	2	0	1	0	0	2	0	3	1	3	0	1	0	1	2	2	1	0	0	0	2	0	0	1	0	0	2		2	2	2	5	1		7	7	1	7	6	6
2	STSA	3	1	1	2	1	1	1	1	1	1	1	2	1	1	1	2	1	1	1	1	1	1	1	1	1	1	1	1	1	1	1	1	1	1	1		5	5	5	5	5		7	4	6	5	5	5
3	STSA	2	2	0	1	3	1	3	1	2	1	2	2	0	1	1	1	2	1	3	1	1	0	1	2	1	0	1	0	2	1	0	2	1	2	3		6	5	4	5	4		6	5	4	5	5	5
4	STSA	2	0	0	1	2	1	2	0	1	0	1	1	0	3	1	1	1	2	0	0	0	1	2	3	0	0	0	0	2	0	0	1	0	0	1		3	3	4	5	1		7	5	2	6	7	3
5	STSA	2	1	1	3	2	1	2	0	2	1	0	1	0	1	3	2	0	3	1	2	1	0	4	2	2	1	2	0	0	0	0	0	3	1	2		3	4	5	5	2		7	6	2	6	7	3
6	STSA	2	3	2	4	2	0	2	0	3	1	3	1	1	1	2	3	2	2	2	3	1	1	2	1	3	1	2	1	2	1	2	1	1	2	1		4	3	2	5	3		3	4	3	4	4	4
7	STSA	1	0	0	0	3	0	2	0	3	0	3	0	1	0	1	1	1	0	0	1	0	1	0	2	2	1	1	0	2	0	0	3	1	0	3		5	5	5	5	5		6	6	1	6	6	3
8	STSA	3	1	1	2	2	0	2	2	2	1	2	1	1	1	2	3	2	2	0	1	0	2	2	3	1	0	0	0	3	0	0	2	2	0	2		3	3	4	3	3		6	6	2	5	6	2
9	STSA	4	0	0	0	3	0	3	1	1	0	1	0	0	3	0	0	2	3	0	0	0	0	3	2	0	0	0	0	4	0	0	1	0	0	2		4	5	6	4	5		7	6	1	7	7	3
10	STSA	4	1	1	0	3	0	2	2	2	1	2	0	0	1	0	1	0	2	0	1	1	1	1	2	1	0	0	1	1	0	0	1	1	0	2		5	5	5	5	2		7	6	1	6	6	5
11	STSA	3	2	0	1	4	0	3	1	3	0	3	0	0	1	0	1	2	1	0	0	0	0	1	2	0	0	0	0	3	0	0	3	1	0	3		3	4	5	5	3		7	7	1	7	7	2
12	STSA	2	2	0	2	2	1	4	1	2	0	2	2	0	1	1	3	2	2	0	0	0	3	2	2	1	2	0	1	2	0	1	2	1	0	2		4	4	4	4	1		7	7	1	7	7	2
13	STSA	2	3	0	2	3	2	2	1	2	0	1	2	0	2	3	3	2	3	2	1	2	1	2	3	2	1	0	0	3	0	1	2	2	0	1		4	6	6	6	4		7	7	1	7	6	4
14	STSA	3	1	1	1	2	1	3	0	2	1	2	1	0	1	1	3	1	1	1	0	0	1	2	2	0	0	1	0	2	0	0	1	0	0	1		4	4	5	5	6		6	6	3	4	4	4
15	STSA	2	1	1	3	1	2	1	1	1	2	1	2	1	2	2	3	1	1	2	2	1	2	3	1	2	0	0	0	2	0	2	1	4	0	0		1	1	1	1	1		5	3	5	2	4	6
16	STSA	2	3	0	4	3	1	4	2	4	1	3	2	2	2	2	4	3	3	2	3	2	2	1	4	0	1	1	0	2	0	1	2	3	1	3		5	3	3	6	5		5	3	3	3	5	4
17	STSA	3	1	0	1	2	0	0	1	0	0	1	0	0	1	1	3	2	1	0	1	0	2	1	2	0	1	1	0	1	0	0	0	1	0	1		3	4	3	4	5		6	6	3	3	5	6
18	STSA	1	0	0	3	2	0	3	0	1	0	1	0	0	0	3	1	0	0	0	1	2	0	1	1	1	0	0	0	1	0	1	1	2	0	0		4	3	4	1	1		6	6	4	4	5	3
19	STSA	3	1	1	0	2	0	2	0	2	0	1	0	0	1	0	0	2	1	0	0	1	0	0	3	0	0	0	0	2	0	0	0	1	0	1		2	4	5	4	3		7	5	1	7	7	4
20	STSA	4	0	0	0	4	0	4	1	4	0	4	0	0	1	0	1	4	1	0	0	0	0	0	4	0	0	0	0	4	0	0	4	0	1	4		2	6	2	5	1		7	7	1	7	7	1
21	STSA	3	1	2	2	2	0	2	0	3	2	4	0	0	0	1	3	3	3	0	0	2	0	0	3	0	3	0	0	1	0	0	1	3	0	1		6	6	6	5	5		7	6	1	6	6	1
22	STSA	1	0	0	2	1	0	1	0	2	0	2	0	0	2	1	2	0	2	1	0	0	0	3	1	0	0	1	0	2	0	1	2	1	0	2		3	4	3	4	2		6	5	3	5	4	4
23	STSA	4	0	0	0	3	0	2	0	2	0	1	0	0	1	2	1	1	0	0	1	0	1	1	2	1	0	0	0	3	0	0	1	1	0	1		5	5	6	6	3		7	6	1	6	6	3
24	STSA	2	1	1	2	0	1	2	0	0	0	0	0	1	3	2	2	1	3	2	2	2	2	3	2	2	2	3	0	2	1	1	2	2	1	1		2	4	2	5	2		6	6	2	5	5	3
25	STSA	3	1	1	1	3	1	3	1	3	0	3	0	0	1	1	2	2	0	0	1	1	1	1	3	1	1	0	0	4	0	0	2	0	0	4		3	4	3	5	3		7	7	1	6	5	2
26	STSA	4	2	1	1	2	1	2	1	3	1	3	1	0	1	0	2	3	1	0	0	0	1	1	3	1	0	1	0	3	0	0	3	0	0	3		4	5	6	5	3		7	7	1	7	7	7
27	STSA	3	0	2	2	3	0	3	1	1	2	1	0	0	1	2	2	1	0	0	2	0	0	1	3	2	2	0	1	2	3	1	2	2	2	2		4	7	4	5	3		7	6	4	4	4	5
28	STSA	2	1	0	0	0	0	1	0	0	0	0	0	0	1	0	1	0	0	0	0	0	0	1	2	0	0	0	0	2	1	0	0	0	0	0		6	7	7	6	7		5	5	3	4	6	7
29	STSA	1	2	2	3	1	2	2	4	1	3	0	2	4	4	3	3	0	2	4	2	3	0	4	1	3	2	2	2	0	2	2	0	1	2	1		1	1	1	1	3		4	2	4	2	6	6
30	STSA	2	1	2	2	1	2	4	4	0	2	2	1	3	4	4	4	2	0	2	3	3	1	3	2	3	2	3	2	1	2	2	2	2	1	0		1	1	1	3	1		5	5	2	4	4	7
31	STSA	2	0	0	0	1	0	2	0	1	1	1	0	0	2	1	1	1	1	0	1	0	0	2	2	1	0	0	0	2	1	0	1	1	0	1		2	3	4	5	1		6	5	2	4	5	5
32	STSA	2	0	1	2	2	0	1	0	0	2	1	0	0	2	2	2	0	0	0	0	0	0	1	1	0	1	0	0	0	0	0	0	0	0	0		2	2	2	3	1		7	7	1	7	4	4
33	STSA	2	1	1	0	1	0	2	0	3	1	3	0	0	1	1	1	1	0	0	1	0	0	1	1	0	0	0	0	1	0	1	2	1	0	3		5	5	6	6	6		5	5	3	6	5	5
34	STSA	1	1	0	2	1	2	2	1	3	0	2	0	0	2	1	1	2	2	1	2	0	0	1	2	0	0	1	0	3	0	2	1	2	0	2		2	3	2	5	1		7	7	2	6	7	3
35	STSA	1	3	2	4	1	3	3	3	1	4	1	2	4	4	3	4	1	4	4	3	4	3	4	2	4	4	2	2	2	1	4	1	1	2	0		3	4	4	5	3		6	6	1	4	5	4
36	STSA	4	0	1	2	3	0	3	0	3	0	3	0	0	1	2	3	4	1	0	1	0	1	1	4	0	0	0	0	4	0	0	3	0	0	3		3	6	7	7	4		7	7	1	7	7	3
37	STSA	2	2	1	3	2	2	2	2	2	1	1	1	1	2	1	3	2	2	1	1	1	3	2	1	1	1	1	1	1	1	1	2	2	2	2		6	5	5	6	6		4	5	4	5	5	5
38	STSA	3	2	1	2	3	2	3	0	2	2	3	2	1	2	1	2	3	3	2	2	0	3	3	3	2	2	3	0	4	0	0	2	2	1	2		3	4	4	5	4		7	7	6	6	6	5
39	STSA	4	2	1	2	3	1	3	3	2	2	2	2	0	4	3	4	2	4	1	2	1	3	4	2	1	1	1	2	4	0	0	2	1	0	2		1	2	2	5	3		7	6	1	6	6	6
40	STSA	3	0	0	1	3	0	3	0	3	1	3	0	0	1	1	2	3	0	0	0	0	1	0	3	0	0	0	0	2	0	0	3	0	0	3		4	4	5	5	4		7	7	1	7	7	4

## Sheet: T3
no	Category	POMS2																																				SWLS						GQ-6
		1	2	3	4	5	6	7	8	9	10	11	12	13	14	15	16	17	18	19	20	21	22	23	24	25	26	27	28	29	30	31	32	33	34	35		1	2	3	4	5		1	2	3	4	5	6
1	STSA	3	1	0	0	2	0	3	4	3	0	3	0	0	1	0	2	1	1	0	0	0	1	1	1	0	0	0	0	3	0	0	1	1	0	1		2	2	2	5	2		7	7	1	7	6	6
2	STSA	1	1	2	2	3	1	4	2	2	3	3	3	2	3	3	1	2	3	1	2	1	2	2	2	1	2	1	1	3	1	1	3	2	1	2		5	5	5	5	6		6	6	2	6	7	6
3	STSA	4	2	1	2	3	0	3	1	4	0	4	2	1	0	0	1	3	0	2	0	1	1	0	4	0	0	1	0	3	1	0	3	0	1	4		6	7	6	6	1		6	6	1	6	5	5
4	STSA	4	1	0	1	3	2	3	0	3	0	3	0	0	1	0	2	3	2	0	1	0	1	1	3	1	0	0	0	3	0	0	2	0	0	3		5	6	4	5	3		7	7	1	7	6	3
5	STSA	1	3	2	2	2	1	3	2	3	1	2	4	0	2	2	4	3	1	2	2	3	4	4	3	3	3	3	1	2	0	1	2	3	4	1		4	3	5	4	2		7	5	2	5	6	6
6	STSA	3	2	3	3	2	1	2	4	3	2	3	2	0	1	0	3	3	1	0	2	1	2	3	1	1	2	1	3	3	2	2	3	3	1	4		3	3	5	3	5		5	5	3	4	4	5
7	STSA	4	1	0	1	4	0	4	3	3	0	4	1	0	0	0	2	3	0	0	1	0	1	0	3	0	0	0	0	3	0	0	3	0	0	4		6	5	6	6	6		7	7	1	6	6	5
8	STSA	3	1	0	2	3	1	3	2	4	1	3	1	1	1	1	1	4	3	0	0	0	0	2	4	0	0	0	0	4	2	0	3	2	0	3		5	5	6	6	3		5	5	2	7	7	2
9	STSA	4	0	0	1	4	0	4	3	3	0	2	0	0	2	0	2	2	2	0	0	0	2	1	3	1	0	0	0	4	0	0	3	0	0	3		5	7	6	6	6		7	5	1	7	6	4
10	STSA	4	0	0	1	2	1	2	1	2	0	2	1	0	1	1	1	1	1	0	1	1	2	1	2	0	0	0	0	2	0	0	2	1	1	3		5	5	5	6	2		7	7	1	7	6	6
11	STSA	4	1	0	0	3	0	2	0	3	0	3	0	0	1	0	2	2	2	0	1	0	0	0	3	0	0	0	0	3	0	0	2	1	0	2		5	5	5	5	3		7	6	1	6	7	3
12	STSA	4	2	1	2	4	2	4	2	2	0	3	3	0	1	1	4	2	2	2	3	0	4	2	3	0	0	1	0	4	0	0	4	2	1	4		4	4	1	7	4		7	7	1	7	7	4
13	STSA	4	1	0	1	4	1	3	4	4	1	4	1	0	1	1	1	3	2	0	2	0	1	1	4	1	0	1	0	4	0	0	4	1	0	4		4	7	7	6	4		7	7	1	7	7	6
14	STSA	4	1	1	1	4	0	2	1	4	1	4	0	0	0	0	2	1	0	0	0	1	1	0	2	0	0	0	0	2	0	1	3	0	0	4		4	4	4	4	6		6	6	2	4	5	4
15	STSA	2	2	2	3	3	2	2	1	2	1	2	2	0	2	1	3	1	2	2	2	2	3	3	2	1	1	1	1	2	1	0	2	2	1	2		2	2	3	2	1		6	5	2	3	4	6
16	STSA	3	0	0	1	3	1	3	1	3	0	3	0	0	1	0	2	0	1	0	1	0	2	1	2	1	0	0	0	3	0	1	2	2	0	3		3	5	3	5	2		5	5	3	5	5	6
17	STSA	2	1	1	2	2	0	2	0	1	1	1	1	0	0	1	2	2	1	0	1	1	2	1	1	0	0	1	1	2	0	0	1	1	0	1		2	2	3	4	6		6	6	3	4	5	5
18	STSA	4	2	1	1	4	0	4	0	4	1	3	0	0	0	0	1	1	2	0	1	1	0	0	3	1	0	0	0	2	0	0	3	2	0	2		2	5	5	5	3		7	7	3	7	7	3
19	STSA	3	0	1	1	2	1	4	1	1	1	0	0	0	1	1	2	1	2	0	2	0	1	1	4	1	0	0	0	2	1	0	1	2	0	2		2	4	5	5	4		7	6	1	7	7	2
20	STSA	4	1	0	1	4	1	4	2	4	1	4	1	1	1	0	1	4	1	1	2	0	1	2	4	0	0	0	0	4	0	0	4	0	1	4		2	6	4	6	1		7	7	1	7	7	1
21	STSA	4	1	0	1	4	3	3	0	2	0	3	3	0	1	0	4	2	1	0	2	0	4	0	3	0	0	0	0	4	0	2	3	0	0	3		7	7	7	7	6		7	6	1	6	6	1
22	STSA	3	1	1	4	3	2	3	2	3	1	2	4	1	3	1	4	1	3	1	2	1	4	2	3	1	0	0	0	2	0	0	4	1	0	2		3	5	4	4	3		6	6	3	6	4	4
23	STSA	2	1	0	2	2	0	3	1	2	1	2	0	0	1	2	3	1	1	0	1	1	1	0	3	1	0	0	0	3	0	0	2	1	0	2		4	5	5	5	4		7	6	1	5	5	2
24	STSA	4	0	0	4	2	1	2	1	2	0	2	2	1	2	1	4	2	2	2	2	2	4	2	3	3	1	2	1	2	0	1	2	2	3	2		2	5	2	5	2		5	5	5	5	4	4
25	STSA	4	0	0	0	4	1	4	1	4	0	4	0	0	1	0	1	3	1	0	1	0	0	0	4	0	0	0	0	4	0	0	4	0	0	4		5	6	6	6	3		7	7	1	7	7	1
26	STSA	4	2	0	2	4	1	4	0	4	0	4	1	0	0	0	2	3	1	0	1	0	2	0	4	1	0	1	0	4	0	1	4	0	0	4		5	6	5	5	3		7	7	1	7	7	5
27	STSA	3	2	1	2	4	1	3	1	4	1	3	0	0	0	3	3	4	1	0	1	0	3	1	2	3	2	1	0	2	1	0	1	0	0	1		5	7	7	5	4		7	5	1	7	6	5
28	STSA	4	0	0	4	0	0	2	0	1	0	0	0	0	0	0	4	0	1	0	0	0	4	0	2	0	0	0	0	1	0	0	1	0	0	0		7	7	7	7	7		7	5	2	6	7	7
29	STSA	3	2	2	1	3	1	3	0	3	1	3	2	1	1	1	2	1	1	0	1	2	1	2	2	1	1	1	0	0	0	2	2	3	0	2		1	1	1	3	1		5	4	4	4	6	6
30	STSA	3	1	0	0	0	0	1	0	2	0	1	1	1	2	2	1	3	1	1	2	2	2	3	3	3	4	2	1	2	2	2	2	1	1	1		5	4	4	4	4		1	3	5	5	5	5
31	STSA	4	1	0	2	2	2	3	2	3	0	3	1	0	1	1	3	2	2	0	2	1	0	1	2	2	0	1	0	4	0	0	3	3	0	3		3	4	3	3	1		5	5	2	5	4	5
32	STSA	4	1	1	1	3	3	3	3	4	0	2	1	2	3	4	4	4	3	1	3	0	2	2	3	2	0	0	0	0	0	0	2	2	0	3		3	4	4	4	1		7	7	3	5	5	4
33	STSA	4	1	0	0	3	0	3	1	3	0	3	0	0	1	0	1	3	1	0	1	0	0	1	3	1	0	0	0	3	0	1	3	1	0	4		6	7	7	6	6		6	6	2	5	5	5
34	STSA	3	2	1	1	3	2	2	2	4	0	3	1	0	1	0	1	0	2	1	1	0	0	1	2	0	0	0	0	2	0	0	3	2	0	3		4	3	2	3	6		7	7	2	5	6	3
35	STSA	1	3	1	4	1	4	1	3	1	2	0	2	4	4	4	4	0	3	4	3	2	4	4	1	3	4	4	1	3	1	4	0	3	4	0		3	3	2	3	1		7	7	1	5	6	5
36	STSA	4	0	0	1	4	0	4	0	4	0	4	0	0	1	0	2	3	1	0	0	0	1	0	4	0	0	0	0	4	0	0	4	0	0	4		4	7	6	6	3		7	7	1	7	7	2
37	STSA	3	1	1	1	3	1	2	0	3	1	3	0	0	1	1	2	2	1	1	1	0	1	1	2	1	0	0	0	2	1	0	3	1	1	3		6	6	6	6	4		6	6	2	5	5	4
38	STSA	3	2	0	2	3	2	3	2	2	0	3	2	1	2	1	2	2	2	0	3	1	3	3	3	0	1	2	0	4	0	0	3	2	2	3		3	3	4	5	5		7	7	2	4	5	5
39	STSA	3	3	0	3	3	3	3	2	3	0	3	3	1	3	1	3	2	4	2	2	1	3	3	3	2	0	2	0	3	1	1	3	3	2	3		1	6	1	5	3		7	7	1	7	7	5
40	STSA	4	1	0	2	3	2	3	1	3	0	3	1	0	1	0	3	2	1	0	1	0	2	0	3	1	0	0	0	3	0	0	4	1	2	3		5	5	6	4	4		7	7	1	7	7	5

## Sheet: T4 
No	Category	POMS2																																				SWLS						GQ-6
		1	2	3	4	5	6	7	8	9	10	11	12	13	14	15	16	17	18	19	20	21	22	23	24	25	26	27	28	29	30	31	32	33	34	35		1	2	3	4	5		1	2	3	4	5	6
1	control	4	0	0	3	2	4	4	0	2	0	2	0	0	0	0	2	4	0	0	0	0	1	0	3	0	0	0	0	4	0	0	3	0	0	2		6	6	6	7	4		7	6	2	5	6	1
2	control	1	1	1	2	1	2	3	1	3	1	3	0	0	2	1	3	3	1	0	1	1	2	2	3	0	0	0	1	3	1	0	3	3	1	3		4	4	5	6	2		6	6	3	5	6	3
3	control	3	2	2	1	2	0	2	1	2	1	3	0	0	2	1	2	1	2	1	0	1	1	1	2	0	1	0	0	1	0	0	1	1	0	1		3	4	3	3	2		6	5	1	5	5	5
4	control	1	2	0	0	3	2	2	3	2	1	1	1	1	3	1	2	1	3	0	2	1	1	4	2	1	2	0	1	3	0	0	1	2	0	2		4	5	4	3	3		5	3	2	4	5	5
5	control	4	3	2	1	2	2	3	2	1	0	1	0	0	2	1	2	3	2	1	1	2	1	1	3	0	1	1	0	4	0	0	0	1	0	0		5	6	6	6	5		7	7	1	5	5	5
6	control	3	0	1	2	2	0	2	0	2	0	1	0	0	1	1	2	2	1	0	0	0	2	0	3	0	0	0	0	3	0	0	2	1	0	2		3	5	6	5	3		7	7	1	6	6	5
7	control	3	1	1	2	2	1	2	1	1	1	2	1	1	2	1	2	1	2	1	1	0	1	2	3	1	0	0	0	2	0	0	1	1	0	1		4	4	3	4	2		6	6	2	5	4	4
8	control	3	1	1	1	3	0	1	0	2	1	2	0	0	1	0	1	1	1	0	0	0	0	1	2	0	0	0	0	3	0	0	1	0	0	1		4	4	4	6	5		7	7	1	5	6	5
9	control	1	1	1	2	2	2	3	2	1	1	2	1	1	3	0	2	1	2	1	0	1	1	2	2	0	1	0	1	2	0	0	1	2	1	3		2	3	3	4	3		7	6	2	5	7	3
10	control	3	2	3	1	0	2	1	4	0	3	0	0	1	3	4	4	0	2	3	4	4	4	4	0	0	3	3	4	0	1	0	0	4	4	0		3	2	3	5	3		4	4	5	4	4	5
11	control	3	1	1	0	3	0	2	1	3	0	2	1	0	1	0	1	1	1	0	0	0	0	0	2	0	0	0	0	3	2	0	2	2	0	2		6	6	6	6	6		6	5	2	5	6	3
12	control	2	1	1	3	3	0	1	0	3	1	3	0	0	0	0	0	1	0	0	0	0	0	0	2	0	0	0	0	0	0	0	3	0	0	3		6	6	4	5	5		5	6	4	4	3	4
13	control	3	1	1	1	2	0	2	0	0	1	1	0	0	2	0	2	1	0	0	0	2	2	1	2	1	0	0	0	2	0	0	2	0	0	1		3	4	4	5	3		6	4	3	3	5	3
14	control	4	2	1	0	4	0	4	1	4	1	4	0	0	1	1	2	4	2	0	1	1	2	0	4	0	0	0	0	4	0	0	4	2	0	4		6	6	6	5	3		7	6	1	7	7	3
15	control	4	1	1	1	3	1	2	1	3	1	3	0	0	0	1	2	3	3	1	1	0	0	0	3	0	0	0	0	4	0	0	3	1	0	3		5	5	5	4	5		5	5	2	4	4	5
16	control	3	2	1	1	2	1	3	2	2	2	2	1	0	2	1	2	1	2	0	2	0	1	2	2	1	0	0	0	2	0	1	2	2	1	2		6	6	6	6	4		7	7	2	6	6	3
17	control	4	1	0	1	2	1	3	1	3	1	2	2	1	2	1	2	3	2	1	2	1	1	2	3	2	1	2	0	2	0	1	2	3	1	2		3	2	3	4	4		7	7	1	6	7	5
18	control	4	1	0	0	4	0	3	0	4	0	4	9	0	0	0	0	2	0	0	0	0	0	0	2	0	0	0	0	4	0	0	4	0	0	3		6	7	7	6	6		7	7	1	6	7	6
19	control	2	2	1	2	2	1	2	1	1	2	2	1	1	3	2	2	1	3	1	2	1	1	3	2	2	1	1	2	2	2	1	2	2	1	2		5	3	4	5	4		6	5	3	4	5	5
20	control	4	0	0	0	4	0	4	0	3	0	4	0	0	0	0	2	3	0	0	0	0	0	1	3	0	0	0	0	3	0	0	3	1	0	4		6	6	6	6	4		7	6	2	6	6	5
21	control	4	2	2	1	3	1	3	0	2	1	3	1	1	1	1	2	1	0	0	0	3	0	0	2	0	1	0	1	3	1	1	2	0	0	1		2	3	2	3	2		7	5	1	4	5	5
22	control	2	1	0	2	2	3	3	2	1	0	1	1	0	1	2	2	2	1	1	2	2	2	2	2	0	0	0	0	2	0	0	1	1	0	1		2	4	5	7	3		7	7	1	3	7	4
23	control	1	1	0	2	0	1	1	2	0	1	1	1	1	2	1	2	1	2	1	2	0	1	2	1	0	1	1	0	1	0	1	1	2	0	0		4	4	5	4	5		6	4	4	3	5	5
24	control	3	2	1	2	3	1	2	1	2	1	2	2	1	2	0	3	1	3	1	1	3	3	2	2	3	1	2	0	2	2	1	3	3	3	3		5	6	6	5	3		6	7	2	4	6	3
25	control	4	3	3	4	2	3	1	4	0	4	3	3	4	4	1	4	0	2	2	2	3	3	4	2	4	4	4	3	3	1	3	3	3	2	1		1	1	1	1	1		7	7	1	7	7	2
26	control	3	2	1	2	2	1	3	1	1	1	2	2	2	2	1	1	2	2	0	2	1	1	2	3	1	1	1	0	2	0	0	2	2	1	2		5	4	5	6	3		6	5	2	5	6	6
27	control	4	2	1	1	3	1	2	1	2	0	2	0	0	0	0	0	2	2	1	1	0	0	3	3	2	0	0	0	4	0	2	3	1	0	2		6	6	7	7	7		7	7	2	3	5	6
28	control	2	0	0	1	2	0	1	0	2	0	1	0	0	0	0	2	1	0	0	0	0	0	1	2	0	0	0	0	2	0	0	1	0	0	1		6	5	6	4	6		7	6	3	5	6	6
29	control	3	1	2	3	3	3	3	3	1	3	1	2	1	4	4	3	2	3	2	4	4	2	4	3	4	1	1	3	3	4	3	1	3	1	1		2	3	3	3	2		6	6	2	2	6	6
30	control	3	1	0	1	3	1	2	1	3	0	2	2	1	1	3	3	2	2	2	2	1	1	1	2	0	1	3	0	2	0	1	2	2	1	3		3	4	5	6	3		5	4	3	6	5	6
31	control	2	2	1	2	3	1	3	2	4	2	3	1	0	1	3	2	2	2	2	2	0	0	1	3	1	1	0	0	3	0	1	3	3	0	3		5	5	6	5	6		6	4	2	6	7	4
32	control	2	2	2	1	2	1	3	1	2	1	1	1	1	2	1	1	3	1	0	2	1	1	2	3	0	1	0	0	2	1	0	1	2	0	1		5	5	6	6	3		6	5	2	5	6	2
33	control	4	1	1	0	3	0	4	1	2	0	3	0	0	1	0	0	3	1	0	1	0	0	0	4	0	0	0	0	3	0	0	3	0	0	4		6	7	7	7	7		7	6	2	7	6	1
34	control	4	0	0	1	3	0	3	0	0	0	1	0	3	0	0	3	0	0	0	0	0	0	0	4	0	0	0	0	4	0	0	3	3	0	1		2	3	5	7	1		6	4	2	4	6	2
35	control	3	0	1	0	2	0	3	0	2	0	1	0	4	4	1	1	2	0	0	0	0	0	4	4	0	0	0	0	2	1	0	1	0	0	1		4	3	3	4	1		6	5	1	6	7	3
36	control	3	1	0	1	2	0	3	2	1	2	2	1	1	2	2	2	2	1	2	3	0	2	2	3	1	1	2	0	4	0	2	1	1	0	2		5	5	6	5	2		6	6	1	6	7	5
37	control	3	2	2	4	1	1	2	1	2	1	2	0	1	1	3	3	3	0	0	1	1	3	2	2	2	1	1	0	1	1	1	0	2	1	1		4	3	5	3	6		7	5	3	6	7	3
38	control	3	2	0	2	3	2	2	1	2	2	3	1	0	2	3	3	2	3	0	2	0	2	2	3	3	1	1	0	2	0	0	2	3	1	2		4	4	6	5	4		7	6	2	5	6	5
1	STSA	3	1	0	1	2	0	2	0	2	0	2	0	0	0	0	2	1	0	0	1	0	1	2	2	0	0	0	0	2	0	0	2	0	0	1		3	5	5	6	2		6	6	2	7	6	5
2	STSA	3	2	2	2	3	2	3	2	3	2	2	2	2	3	2	3	2	3	2	3	3	3	3	3	2	2	3	2	4	3	2	3	3	3	3		5	5	5	6	5		6	6	2	6	5	5
3	STSA	3	3	1	2	3	1	2	1	4	1	2	2	1	0	0	0	3	1	2	1	0	0	1	3	1	0	1	0	3	3	0	1	2	3	4		7	6	4	6	4		7	7	1	5	6	7
4	STSA	3	0	1	0	3	0	4	1	2	1	3	0	0	0	1	1	3	0	0	0	1	1	1	3	0	1	0	0	3	0	0	3	1	0	3		5	5	3	5	2		7	5	2	7	6	3
5	STSA	1	1	1	3	2	2	3	1	2	1	1	2	0	3	2	3	2	1	1	2	1	2	3	2	2	2	1	1	1	0	0	1	2	1	1		5	4	5	5	3		6	5	2	7	6	4
6	STSA	3	1	3	3	3	3	4	4	2	3	3	3	3	3	1	4	4	1	3	1	3	3	2	3	2	2	3	3	3	3	2	3	1	2	2		4	5	4	5	4		6	6	3	6	6	4
7	STSA	4	1	1	2	3	1	4	1	4	1	3	1	1	1	1	1	3	0	0	2	0	0	0	4	0	0	0	0	4	0	0	4	2	0	4		5	6	6	6	4		6	6	2	6	6	4
8	STSA	3	0	1	2	3	1	3	1	1	1	3	1	1	1	1	1	3	2	0	1	0	1	3	4	0	0	0	0	4	0	0	3	1	0	3		5	5	5	5	4		6	6	2	6	7	5
9	STSA	4	1	0	1	3	0	3	2	3	0	2	0	0	1	0	2	2	2	0	1	0	1	0	3	1	0	0	0	3	0	0	2	1	0	4		5	6	7	7	6		7	5	1	7	7	3
10	STSA	2	0	0	1	2	0	2	1	3	1	2	0	2	2	1	2	1	1	1	2	1	2	2	2	1	0	1	0	2	0	1	2	1	1	2		4	5	5	5	3		7	6	1	7	6	4
11	STSA	4	1	1	1	3	0	3	1	3	1	2	1	0	2	0	2	2	1	0	0	0	2	1	3	0	0	0	0	3	0	0	2	0	0	1		5	6	5	5	3		7	7	1	7	7	3
12	STSA	3	1	0	3	3	1	4	0	1	2	1	0	2	1	1	4	2	0	0	0	0	0	3	4	0	0	0	0	4	0	1	2	2	0	2		2	2	4	7	1		7	7	1	7	7	5
13	STSA	4	1	1	2	3	2	4	2	4	2	4	1	0	3	1	2	3	2	2	1	2	0	3	4	2	1	0	0	3	1	1	4	3	0	4		6	6	7	6	4		7	7	1	7	6	6
14	STSA	2	1	0	1	3	0	2	1	2	0	2	0	0	1	0	1	0	0	0	0	0	1	1	2	1	0	0	0	2	0	0	2	0	0	1		5	6	6	6	7		6	6	2	4	5	4
15	STSA	2	2	1	2	2	2	1	2	2	1	2	1	0	2	2	2	1	3	0	1	1	2	3	1	1	2	0	0	1	0	0	2	3	0	2		2	2	2	2	2		6	4	1	4	5	6
16	STSA	1	2	0	1	3	2	1	0	2	0	3	3	1	1	1	2	1	1	3	4	0	2	1	3	2	0	2	0	3	0	2	1	2	1	2		5	5	6	6	3		6	5	3	5	5	6
17	STSA	2	2	1	3	2	2	2	1	2	1	2	2	1	2	2	3	2	1	1	1	1	3	2	2	1	1	1	1	2	1	1	2	1	1	2		4	4	4	4	5		6	6	2	4	6	6
18	STSA	4	1	1	3	3	0	4	0	4	0	2	0	0	0	0	1	0	3	0	2	0	1	0	3	1	0	0	0	3	0	1	3	3	0	3		3	4	4	4	2		7	7	1	7	7	6
19	STSA	3	0	1	0	3	0	4	0	2	0	3	0	0	1	0	0	1	0	2	0	0	0	4	1	0	0	0	0	3	1	0	1	0	0	2		4	5	5	3	3		7	7	2	7	6	2
20	STSA	4	0	0	0	4	1	4	1	3	0	3	0	0	0	0	0	2	0	0	0	0	0	0	4	0	0	0	0	4	0	0	4	0	0	3		1	6	2	7	1		7	7	1	7	7	1
21	STSA	4	0	1	0	3	3	3	0	4	0	3	2	0	0	0	2	0	3	0	2	0	2	3	3	0	0	0	0	4	0	0	2	0	0	3		7	7	7	7	7		7	7	1	5	6	5
22	STSA	2	1	0	1	2	0	2	0	3	0	2	0	0	2	1	1	2	2	0	0	0	0	1	2	0	0	0	0	1	0	0	2	1	0	2		3	5	4	4	3		6	5	2	6	4	4
23	STSA	4	0	0	0	3	0	3	0	2	0	2	0	0	0	1	1	2	0	0	1	0	0	0	3	0	0	0	0	3	0	0	2	1	0	2		5	5	5	6	4		6	6	1	6	6	2
24	STSA	1	2	0	1	0	0	1	0	1	0	1	0	0	1	1	1	0	1	0	0	0	1	1	1	1	0	0	1	0	0	0	0	1	0	1		2	5	4	5	3		5	5	2	5	4	3
25	STSA	4	0	0	0	3	0	4	1	4	0	4	0	0	1	0	1	2	1	0	1	0	0	0	4	0	0	0	0	4	0	0	4	0	0	4		5	6	6	6	5		7	7	1	7	6	1
26	STSA	2	3	1	1	3	1	4	0	4	1	3	1	0	0	0	3	4	2	0	0	1	2	2	4	0	1	1	0	1	0	0	2	0	1	3		5	6	4	5	3		7	7	1	7	7	5
27	STSA	3	0	0	2	2	3	3	2	3	3	2	3	3	3	1	3	3	1	2	3	1	2	3	3	2	1	1	0	2	0	1	2	0	1	2		5	7	7	6	1		7	7	1	4	7	7
28	STSA	3	1	0	1	2	0	2	0	1	0	1	0	0	0	0	1	1	4	0	0	0	0	0	3	0	0	0	0	3	0	0	2	0	0	2		6	7	7	6	6		6	4	3	3	7	7
29	STSA	2	4	1	1	3	1	2	0	2	2	1	3	4	4	4	4	0	4	2	4	3	2	4	1	4	3	3	2	1	3	1	0	4	3	1		1	1	1	1	1		6	3	3	2	6	6
30	STSA	2	2	3	3	1	3	2	4	1	4	1	4	4	4	4	4	1	2	4	4	4	4	4	2	4	4	4	4	2	4	4	1	4	4	1		1	1	1	1	1		1	1	4	4	4	2
31	STSA	3	2	0	1	3	1	4	0	2	0	2	0	0	1	1	2	3	1	0	0	0	1	3	3	1	0	0	0	3	0	1	2	3	0	3		4	5	4	5	2		6	5	3	5	5	5
32	STSA	3	1	0	0	2	0	2	0	2	0	2	0	0	2	0	3	2	0	0	0	0	0	0	2	0	0	0	0	0	0	0	2	0	0	0		4	5	5	6	2		6	6	2	6	5	4
33	STSA	4	1	1	1	2	0	2	0	2	1	2	0	0	1	1	1	1	0	0	0	0	0	0	2	0	0	0	0	2	0	0	1	0	0	3		7	7	7	7	7		7	6	3	6	6	5
34	STSA	2	3	0	2	2	3	1	2	2	1	0	2	2	3	2	2	0	3	2	1	0	2	2	1	0	0	2	0	1	0	1	2	1	2	0		1	2	3	3	1		7	7	2	6	7	4
35	STSA	0	2	1	3	1	3	2	4	1	2	1	2	3	4	2	3	0	4	4	3	4	3	4	2	4	4	4	3	2	0	4	1	2	3	1		2	2	1	4	1		6	5	3	5	5	3
36	STSA	4	0	0	2	4	0	4	0	3	0	4	0	0	2	0	3	4	3	0	2	0	1	2	4	0	0	0	0	4	0	0	4	0	0	4		5	5	5	5	4		7	7	1	7	6	3
37	STSA	3	0	0	0	3	1	3	0	3	0	3	0	0	1	1	1	2	2	1	1	0	1	1	2	1	1	0	0	2	0	0	1	1	0	1		6	6	6	5	6		6	6	2	5	6	4
38	STSA	3	1	1	1	2	1	3	1	2	2	2	1	0	1	1	2	2	2	1	1	1	2	1	2	0	1	1	0	3	0	0	2	1	0	2		4	4	4	5	5		6	6	3	4	5	5
39	STSA	3	2	2	2	3	1	2	4	2	3	2	1	1	3	3	3	2	1	0	3	2	3	4	4	1	1	3	1	4	1	0	2	2	0	3		1	3	3	5	5		7	7	1	6	7	6
40	STSA	3	1	0	4	3	1	3	1	3	0	2	0	0	0	1	4	3	0	0	0	0	4	1	4	1	0	0	0	3	0	0	3	1	3	2		6	6	7	6	5		7	7	1	7	7	6
